# Supplementary material for: Association of a rare NOTCH4 coding variant with systemic sclerosis: a family-based whole exome sequencing study
Source: BMC Musculoskelet Disord. 2016 Nov 9;17:462. doi: 10.1186/s12891-016-1320-4 (PMC5103422; doi:10.1186/s12891-016-1320-4)
Supplement: Additional file 1: Table S1. — Table of rare coding variants segregating with the SSc/scleroderma phenotype. (XLS 27 kb) [file 12891_2016_1320_MOESM1_ESM.xls]

## Sheet: Sheet1
Gene	Genomic location	MAF in 1000 Genomes Project	MAF in ESP6500SI	dbSNP	SIFT	Polyphen2	cDNA alteration	Protein alteration	GERP++
C20orf29	20:3802829	-	-	-	0	0.996	c.65G>A	R22Q	4.73
CDC5L	6:44360465	-	-	-	0	0.96	c.211C>G	L71V	5.07
CNTNAP5	2:125284928	-	0.000167	-	0.01	-	c.1541G>A	R514K	-
FAM47C	X:37029425	0.0006	0.000379	-	0	0.96	c.2942C>T	A981V	0.452
MUM1L1	X:105449515	-	0.000316	-	0	-	c.90G>T	K30N	-
NOTCH4	6:32168678	-	-	-	0.02	0.42	c.4245G>A	M1415I	2.3
SLC24A1	15:65917460	-	-	-	0.03	-	c.1042C>T	P348S	-
SPEF2	5:35759751	-	-	-	-	-	c.3551_3553delACA	DN1184D	-
